# Supplementary material for: Chromosome-scale genome assembly of B10.RIII, an autoimmune susceptible mouse strain
Source: bioRxiv. 2025 May 21:2025.05.16.654505. Preprint. [Version 1] doi: 10.1101/2025.05.16.654505 (PMC12139855; doi:10.1101/2025.05.16.654505)
Supplement: Supplement 1 [file media-1.zip]

Archive with 10 entries (10 files):
- b10_swarm.gff3
- __MACOSX/._b10_swarm.gff3
- genomescope_summary.txt
- __MACOSX/._genomescope_summary.txt
- jellyhisto.txt
- __MACOSX/._jellyhisto.txt
- kmergenie_histograms_report.html
- __MACOSX/._kmergenie_histograms_report.html
- reference-b10-annotation-comparison.xlsx
- __MACOSX/._reference-b10-annotation-comparison.xlsx
